# Supplementary material for: In Situ X-Ray Study During Thermal Cycle Treatment Combined with Complementary Ex Situ Investigation of InGaN Quantum Wells
Source: Nanomaterials (Basel). 2025 Jan 17;15(2):140. doi: 10.3390/nano15020140 (PMC11767672; doi:10.3390/nano15020140)
Supplement: Supplementary file 1 [file nanomaterials-15-00140-s001.zip]

Archive with 1 entries (1 files):
- nanomaterials-3354958-supplementary.pdf
